# Supplementary material for: Correlation between Selected Clinical Symptoms and Severity of Aggression, Impulsiveness and Their Selected Behavioral Manifestations in Patients with Polycystic Ovary Syndrome Phenotype A
Source: Metabolites. 2023 May 9;13(5):646. doi: 10.3390/metabo13050646 (PMC10224027; doi:10.3390/metabo13050646)
Supplement: Supplementary file 1 [file metabolites-13-00646-s001.zip]

Archive with 1 entries (1 files):
- metabolites-2257384-supplementary.xlsx
