# Supplementary material for: Correlation between Selected Clinical Symptoms and Severity of Aggression, Impulsiveness and Their Selected Behavioral Manifestations in Patients with Polycystic Ovary Syndrome Phenotype A
Source: Metabolites. 2023 May 9;13(5):646. doi: 10.3390/metabo13050646 (PMC10224027; doi:10.3390/metabo13050646)
Supplement: Supplementary file 1 [file metabolites-13-00646-s001.zip › metabolites-2257384-supplementary.xlsx]

## Sheet: Raw data
Age	Total testosterone [ng/ml]	Free Androgen Index (FAI)	BMI	Ferriman-Gallwey Score	SHBG [nmol/l]	8 rano Kortyzol (4,82-19,5)	Free testosterone [pq/ml]	Patterns of alcohol consumption [number of points]	Patterns of alcohol consumption [0-normal, 1-risky, 2-harmful, 3-addiction]	NŻ - Total eating habits	NP - Habitual overeating	EP - Emotional overeating	RD - Dietary restrictions	SRS-T - Total risky sexual behaviour	F1 - Sexual behaviour with casual partners	F2 - Risky sexual intercourses	F3 - Impulsive sexual behavior	F4 - Intentions to engage risky sexual behavior	F5 - Risky and sexual intercourse	IC - total impulsivity	IU - Impulsivity of attention	IM - motor impulsivity	IP - impulsivity resulting from lack of planning	K - control of aggressive behavior	O - propensity to retaliate	WO - general index of aggression syndrome	S - self-aggression index	U - latent aggression index	Z - outwardly aggression index
24	0.389	0	19.69	6	81.82	5.51	2.35	6	0	5	3	2	0	8	1	6	1	0	0	67	19	23	25	9	4	4	7	8	5
26	0.191	1.23	23.54	2	53.79	7.69	0.93	9	0	8	1	2	5	11	5	2	4	0	0	77	20	32	25	10	5	4	5	5	6
24	0.282	1.94	21.48	8	50.57	18.76	0.88	1	0	8	3	2	3	15	6	7	2	0	0	59	17	19	23	9	4	4	4	5	5
23	0.444	3.81	15.7	11	40.47	13.3	3.19	5	0	23	10	9	4	18	5	9	3	0	1	60	17	20	23	6	3	3	5	3	4
21	0.37	4.1	30.1	24	31.29	14.93	2.17	1	0	18	2	8	8	2	1	0	1	0	0	53	13	22	18	10	5	3	3	5	3
34	0.147	0.4	22.95	10	126.3	17.16	0.9	0	0	15	3	4	8	7	1	5	1	0	0	65	18	22	25	6	6	4	6	3	4
25	0.453	2.4	19.88	14	69.54	8.15	2.8	8	0	4	2	2	0	17	4	8	5	0	0	84	26	29	29	4	6	6	7	6	7
23	0.495	6.15	38.39	8	27.92	11.3	2.78	1	0	6	1	2	3	0	0	0	0	0	0	54	18	20	16	9	4	3	5	5	3
24	1.15	10.3	29.76	13	38.76	10.64	7.76	18	2	18	4	5	9	48	20	14	14	0	0	61	21	22	18	7	3	6	10	8	4
22	0.096	1.59	31.51	11	21.01	11.48	0.5	5	0	14	1	4	9	15	1	9	3	1	1	72	20	22	30	6	6	7	6	7	8
20	0.971	7.42	21.77	0	45.43	15.29	7.33	6	0	7	1	3	2	0	0	0	0	0	0	69	21	26	22	4	7	7	6	5	8
28	0.467	5.52	35.94	0	29.36	7.63	2.13	4	0	12	1	5	6	8	1	6	0	0	1	58	16	18	24	10	4	5	8	5	6
34	0.838	11.83	36	8	24.59	8.1	3.63	1	0	12	0	2	10	0	0	0	0	0	0	49	16	16	17	9	3	1	2	3	4
27	0.348	6.36	28.39	12	18.99	12.21	2.77	0	0	7	1	2	4	14	5	8	1	0	0	59	12	24	23	9	7	4	2	5	5
21	0.338	4.33	21.26	5	27.06	14.1	2.56	6	0	17	4	7	6	2	0	0	1	1	0	69	19	27	23	5	3	2	2	3	2
23	0.526	5.6	20.42	2	32.58	16.61	3.6	13	1	16	5	6	5	2	0	0	2	0	0	61	18	20	23	9	3	5	8	7	5
24	0.553	3.07	17.72	9	62.53	8.66	1.86	4	0	8	4	3	1	22	4	13	3	4	5	56	12	22	24	7	3	5	5	4	5
30	0.691	18.11	28.48	15	13.24	13.35	4.71	1	0	2	0	2	0	12	2	9	1	0	0	54	13	25	16	10	3	1	2	2	1
24	0.085	0.45	18.37	0	65.82	18.47	0.7	2	0	6	1	2	3	6	1	4	1	0	0	61	13	21	27	10	3	1	2	2	4
32	0.866	10.27	24.73	13	29.27	14.85	5.87	1	0	15	1	6	8	12	3	9	0	0	0	42	10	17	15	5	3	6	10	7	5
23	0.302	2.27	23.38	12	46.2	11.81	1.62	1	0	13	3	5	5	15	7	3	0	0	5	63	18	21	24	6	3	6	8	5	6
27	0.434	4.51	38.1	8	33.37	13.9	2.75	8	1	26	9	9	8	26	5	16	5	0	0	72	19	29	24	4	10	9	6	9	10
34	1.07	4.95	38.05	27	74.99	12.4	4.14	2	0	24	8	9	7	13	1	6	1	0	5	65	11	25	29	4	6	8	6	8	7
23	0.403	3.97	30.12	9	35.19	18.68	3.2	0	0	25	10	9	6	0	0	0	0	0	0	58	16	21	21	7	4	5	8	5	5
31	0.33	2.51	32.03	6	45.62	12.36	3.49	6	0	14	5	3	6	13	5	8	0	0	0	53	18	18	17	9	5	3	5	3	4
30	0.255	0.86	23.14	7	102.3	11.05	0.47	12	1	11	5	5	1	41	5	17	7	0	12	59	19	11	29	5	4	7	9	8	6
24	0.288	3.46	37.26	1	28.85	6.95	1.11	1	0	17	5	5	7	9	1	5	1	0	2	80	24	25	31	1	7	9	8	8	9
24	0.126	0.51	19.84	8	85.51	1.14	0.7	6	0	15	1	7	7	17	1	2	1	0	3	57	13	24	20	5	9	7	8	7	7
27	0.56	2.24	18.71	0	86.56	11.18	4.08	12	1	5	2	1	2	11	5	5	1	0	0	72	20	24	28	9	3	1	3	3	3
22	0.573	2.96	28.04	9	67.21	14.41	8.28	12	1	24	8	9	7	8	1	5	2	0	0	73	21	22	30	4	7	7	6	5	6
21	0.204	1.95	19.03	6	36.31	8.76	0.73	10	1	14	7	5	2	10	4	3	2	1	0	91	7	24	28	6	7	9	4	5	7
31	0.772	4.93	41.52	0	54.38	18.43	4.6	2	0	20	6	7	7	17	3	12	2	0	0	53	17	17	19	7	6	4	3	3	6
34	0.452	2.72	33.2	9	57.63	9.18	2.98	5	0	26	7	10	9	25	19	6	0	0	0	69	15	26	28	4	3	6	5	6	6
20	0.591	3.38	22.72	0	60.75	12.23	2.79	3	0	19	7	6	6	11	1	7	3	0	0	72	28	17	27	4	4	9	10	8	8
19	0.168	0.74	15.63	4	78.96	16.05	1.2	1	0	4	3	1	0	0	0	0	0	0	0	63	19	18	26	5	3	5	3	6	6
22	0.3	6.07	29.74	11	17.16	15.21	1.63	0	0	4	0	1	3	0	0	0	0	0	0	72	17	25	30	7	4	1	3	2	1
20	0.413	2.58	25.1	2	55.54	5.64	3.62	12	1	19	5	4	10	0	0	0	0	0	0	77	23	27	27	1	6	9	10	7	9
28	0.36	1.21	19.53	13	103.3	12.4	2.11	5	0	12	2	5	5	17	2	10	1	0	4	52	15	19	18	9	3	2	4	4	4
26	0.666	1.7	24.22	12	136.1	9.38	2.46	3	0	21	7	7	7	11	2	8	1	0	0	51	17	17	17	6	5	4	3	5	6
34	0.472	4.55	24.84	7	35.98	14.81	5.28	1	0	20	9	8	3	5	1	3	1	0	0	64	15	24	25	5	6	5	6	4	5
28	0.266	1.63	22.31	7	56.72	12.17	2.25	1	0	1	1	0	0	10	1	8	1	0	0	51	14	18	19	10	3	1	3	2	1
26	0.777	9.01	23.07	16	29.92	12.15	6.95	8	1	8	1	5	2	0	0	0	0	0	0	57	13	21	23	4	4	6	8	5	6
31	0.346	0.92	22.48	2	130.3	1.67	1.54	1	0	18	9	6	3	7	3	1	1	0	2	68	21	22	25	4	9	9	7	8	8
20	0.276	1.36	19.33	3	70.34	7.51	1.37	3	0	16	2	6	8	0	0	0	0	0	0	60	15	22	23	4	6	7	10	8	5
27	0.379	1.71	20.76	11	77.09	9.25	1.68	4	0	11	4	4	3	25	7	10	1	0	7	67	20	23	24	5	3	3	4	2	4
26	1.33	2.6	28.23	14	44.1	20.95	2.7	2	0	26	8	10	8	0	0	0	0	0	0	58	19	21	18	6	3	6	9	5	6
27	0.852	12.93	41.78	9	22.86	13.21	6.33	12	1	26	9	9	8	10	5	1	2	0	2	60	18	14	28	6	3	2	4	4	3
33	0.504	8.38	33.06	23	20.87	12.08	4.54	1	0	14	5	5	4	11	2	9	0	0	0	51	10	20	21	5	7	6	6	4	6
29	0.532	2.72	19.82	1	67.98	15.91	3.44	3	0	16	3	7	6	0	0	0	0	0	0	55	11	19	25	4	5	9	10	8	9
20	0.614	11.24	34.38	3	18.95	15.45	3.64	1	0	19	9	7	3	2	0	0	2	0	0	61	16	20	25	9	3	3	5	4	4
27	0.38	4	28.5	3	33.11	21.44	4.02	2	0	22	10	9	3	26	5	14	2	0	5	72	20	24	28	4	7	7	7	8	7
24	0.437	0.51	19.84	8	85.51	1.14	0.7	8	1	6	0	2	4	9	4	1	2	0	2	76	21	26	29	4	7	6	4	4	6
30	1.263	1.7	24.88	10	74.1	9.89	1.18	4	0	12	3	6	3	9	3	4	2	0	0	57	20	15	23	6	4	6	4	5	6
19	2.582	4.25	26.43	2	60.69	15.24	3.02	3	0	10	1	7	2	17	1	10	4	0	2	58	18	20	20	5	5	6	6	6	7
27	57.01	53.21	20.76	4	57.01	18.42	1.55	2	0	3	2	1	0	27	14	10	3	0	0	86	17	31	38	6	3	4	4	4	6
34	0.33	0.77	19.83	1	149.7	10.57	1.18	3	0	10	3	4	3	27	7	16	4	0	0	61	17	18	26	4	5	5	2	4	6
30	0.18	1.35	32.65	9	45.19	2.2	0.83	4	0	14	5	6	3	30	16	14	1	0	0	68	19	28	21	6	7	7	8	8	6
21	0.45	2.52	21.67	6	61.6	11.48	2.37	5	0	12	1	5	6	10	2	8	0	0	0	54	16	18	20	6	8	6	6	6	5
25	0.4	2.76	27.73	3	50.59	13.6	2.21	2	0	18	6	5	7	15	2	13	0	0	0	45	18	14	13	9	3	5	6	6	5
25	0.54	2.25	20.2	11	83.72	18.54	1.01	1	0	17	7	7	3	15	1	7	1	0	6	63	20	19	24	9	9	5	2	5	6
22	0.29	1.76	21.01	13	57.55	8.37	1.43	1	0	10	1	4	5	8	2	2	4	0	0	63	15	22	26	7	4	2	4	3	3
22	0.76	19.45	28.52	29	13.61	14.5	6.36	6	0	29	10	10	9	2	1	0	1	0	0	69	22	25	22	4	6	9	10	10	8
24	0.48	6.91	32.05	12	24.11	9.71	2.47	1	0	11	2	5	4	15	1	13	1	0	0	63	13	25	25	3	4	6	6	5	6
26	0.38	4	26.71	8	33.11	19.86	1.92	3	0	12	4	5	3	8	1	6	1	0	0	56	15	17	24	9	3	1	2	3	3
21	0.73	3.99	21.71	0	63.83	5.37	2.91	4	0	5	2	3	0	13	1	10	2	0	0	56	17	17	22	4	6	6	8	6	5
22	0.26	1.28	22.38	11	71.38	14.4	1.3	1	0	12	4	4	4	7	2	3	2	0	0	52	16	18	18	6	3	2	3	2	4
22	0.26	1.07	17.85	3	83.6	9.88	1.13	1	0	8	4	3	1	1	0	0	1	0	0	59	14	22	23	10	3	2	4	3	4
21	1.04	5.55	22.83	2	65	14.21	4.66	2	0	5	2	3	0	0	0	0	0	0	0	74	17	19	24	7	6	6	7	8	5
25	0.17	0.99	17.96	1	57.73	19.44	0.45	4	0	11	6	3	2	11	2	6	1	0	2	52	17	20	15	9	3	3	4	2	6
21	0.24	1.09	19.38	8	75.1	8.13	0.85	23	3	20	8	5	7	40	14	16	8	1	1	94	25	35	34	1	9	10	10	10	10
27	0.4	1.43	21.74	2	97.55	13.14	1.11	4	0	14	4	6	4	24	10	12	2	0	0	64	15	24	25	9	6	5	2	5	7
21	0.26	1.01	19.38	9	88.66	16.32	1.7	1	0	8	3	5	0	7	1	1	5	0	0	59	18	18	23	4	5	6	5	5	7
30	0.19	2.53	26.04	8	26.46	19.62	1.66	2	0	16	5	6	5	17	1	9	5	0	2	62	15	22	25	10	3	2	3	6	1
28	0.63	5	47.66	16	43.77	20.9	8.86	2	0	20	9	6	5	16	1	12	2	0	1	65	17	23	25	5	3	5	5	5	5
28	0.6	2.9	21.79	3	71.84	16.13	4.51	5	0	6	4	2	0	2	1	0	1	0	0	48	18	13	17	9	4	4	5	5	6
29	0.53	2.51	33.08	0	73.54	10.89	3.05	1	0	17	7	7	3	13	5	3	0	0	5	60	16	23	21	6	4	6	6	6	7
24	0.39	2.82	25.16	2	47.86	12.8	0.389	2	0	10	2	6	2	12	6	2	2	2	0	91	30	32	29	10	3	1	3	4	3
29	0.41	1.73	23.25	3	82.4	19.8	3.68	6	0	12	2	6	4	25	7	7	6	0	5	58	18	21	19	5	5	6	6	5	6
22	0.39	6.86	34.01	3	19.58	19.91	5.14	3	0	8	2	3	3	15	4	6	1	0	4	61	14	20	27	10	5	3	3	6	4
31	0.3	1.46	21.19	10	72.09	12.59	1.36	1	0	9	2	3	4	13	2	8	1	0	2	44	15	16	13	6	3	4	6	3	6
25	0.46	2.72	18.9	0	58.18	18.28	1.55	0	0	8	6	2	0	13	1	7	5	0	0	61	17	21	23	5	3	7	10	5	9
25	0.27	1.16	22.03	6	80.7	17.8	1.78	0	0	10	4	5	1	10	4	3	3	0	0	61	16	22	23	6	3	4	5	5	5
21	0.32	0.93	23.81	0	121.1	11.89	1.49	3	0	6	2	3	1	16	4	11	1	0	0	58	15	22	21	10	3	2	4	3	4
23	0.71	11.12	27.73	5	22.29	4.65	4.71	8	1	25	8	8	9	15	2	12	1	0	0	80	22	29	29	6	5	6	6	5	6
24	0	0	32.87	15	20.77	8.62	1.68	2	0	4	2	1	1	11	5	5	1	0	0	67	15	24	28	6	4	3	4	2	5
25	0.5	1.66	29.76	11	104.7	11.41	2.14	6	0	16	1	7	8	16	7	7	2	0	0	52	13	20	19	7	3	3	4	3	5
31	0.31	0.72	18.87	0	149.3		1.4	6	0	11	2	2	7	16	1	12	1	0	2	55	18	17	20	14	2	38	10	6	12
26	0.45	6.67	34.38	3	23.53		2.69	5	0	15	5	6	4	18	1	16	1	0	0	59	14	21	24	18	2	20	2	2	10
25	0.29	2.47	31.23	6	41.26		1.04	0	0	13	6	4	3	2	1	0	1	0	0	62	18	21	23	8	0	64	20	12	18
32	0.22	2.79	38.97	3	27.36		1.27	2	0	11	2	3	6	16	4	8	4	0	0	63	17	21	25	22	2	16	6	8	0
19	0.81	4.27	19.63	10	65.59		6.37	4	0	5	3	2	0	6	0	0	6	0	0	65	18	22	25	8	11	74	12	9	28
33	0.13	0.95	23.15	10	45.82		1.19	2	0	27	9	10	8	31	12	13	2	2	2	68	17	23	28	8	8	54	10	8	14
24	0.57	5.92	31.62	21	33.36		3.03	8	1	26	10	9	7	36	7	13	5	1	10	88	22	32	34	14	6	56	4	12	26
26	0.16	2.91	19.57	7	18.73		1.68	4	0	9	4	3	2	17	1	10	6	0	0	45	14	12	19	6	3	45	6	7	13
19	0.36	2.14	20.76	4	58.36		0.95	1	0	10	3	3	4	16	4	7	1	0	4	48	14	19	15	5	12	90	20	18	23
